# Supplementary material for: In-Silico Evaluation of Anthropomorphic Measurement Variations on Electrical Cardiometry in Neonates
Source: Children (Basel). 2021 Oct 18;8(10):936. doi: 10.3390/children8100936 (PMC8534923; doi:10.3390/children8100936)
Supplement: Supplementary file 1 [file children-08-00936-s001.zip]

Archive with 1 entries (1 files):
- children-1408532-supplementary.pdf
